# Supplementary material for: A Portable Fluorometer Detects Significantly Elevated Cell-Free DNA in Tracheal Wash and Bronchoalveolar Lavage Fluid in Horses with Severe Asthma
Source: Animals (Basel). 2025 Dec 3;15(23):3483. doi: 10.3390/ani15233483 (PMC12691151; doi:10.3390/ani15233483)
Supplement: Supplementary file 1 [file animals-15-03483-s001.zip]

Archive with 1 entries (1 files):
- animals-4000266-supplementary.pdf
